# Supplementary material for: A Novel Rapid 3D Tissue-Clearing and Staining Approach for Enteric Neurovascular Imaging and Pathology Applications
Source: Diagnostics (Basel). 2026 Mar 3;16(5):759. doi: 10.3390/diagnostics16050759 (PMC12984641; doi:10.3390/diagnostics16050759)
Supplement: Supplementary file 1 [file diagnostics-16-00759-s001.zip]

Archive with 4 entries (4 files):
- Supplemental Figure 1+Supplemental Table 1-4.pdf
- Supplementary Vedio.S1.mp4
- Supplementary Vedio.S2.mp4
- Supplementary Vedio.S3.mp4
